# Supplementary material for: Characterizing the Role of Moringa oleifera Lam (MO) Leaves and Root Extracts on Dictyostelium discoideum Cell Behavior
Source: Biology (Basel). 2025 Mar 11;14(3):284. doi: 10.3390/biology14030284 (PMC11940813; doi:10.3390/biology14030284)
Supplement: Supplementary file 1 [file biology-14-00284-s001.zip]

Archive with 1 entries (1 files):
- biology-3444015-supplementary.pdf
